# Supplementary material for: New species and a new genus of Philopotamidae from the Andes of Bolivia and Ecuador (Insecta, Trichoptera)
Source: Zookeys. 2018 Aug 8;(780):89–108. doi: 10.3897/zookeys.780.26977 (PMC6093968; doi:10.3897/zookeys.780.26977)
Supplement: XML Treatment for Aymaradella [file zookeys.780.26977-treatment1.xml]

<!DOCTYPE tp:taxon-treatment
  PUBLIC "-//TaxonX//DTD Taxonomic Treatment Publishing DTD v0 20100105//EN" "tax-treatment-NSO.dtd">
<tp:taxon-treatment xmlns:tp="http://www.plazi.org/taxpub"><tp:treatment-meta><kwd-group><label>Taxon classification</label><kwd><named-content xmlns:xlink="http://www.w3.org/1999/xlink" content-type="kingdom">Animalia</named-content></kwd><kwd><named-content xmlns:xlink="http://www.w3.org/1999/xlink" content-type="order">Trichoptera</named-content></kwd><kwd><named-content xmlns:xlink="http://www.w3.org/1999/xlink" content-type="family">Philopotamidae</named-content></kwd></kwd-group><mixed-citation publication-type="journal"><person-group><name><surname>Holzenthal</surname><given-names>Ralph W.</given-names></name><name><surname>Blahnik</surname><given-names>Roger J.</given-names></name><name><surname>Ríos-Touma</surname><given-names>Blanca</given-names></name></person-group><article-title>New species and a new genus of <tp:taxon-name><tp:taxon-name-part taxon-name-part-type="family">Philopotamidae</tp:taxon-name-part></tp:taxon-name> from the Andes of Bolivia and Ecuador (<tp:taxon-name><tp:taxon-name-part taxon-name-part-type="class">Insecta</tp:taxon-name-part></tp:taxon-name>, <tp:taxon-name><tp:taxon-name-part taxon-name-part-type="order">Trichoptera</tp:taxon-name-part></tp:taxon-name>)</article-title><source>Zookeys</source><day>8</day><month>8</month><year>2018</year><volume>2018</volume><issue>780</issue><fpage>89</fpage><lpage>108</lpage><pub-id pub-id-type="doi">10.3897/zookeys.780.26977</pub-id></mixed-citation></tp:treatment-meta><tp:nomenclature><tp:taxon-name>
            <tp:taxon-name-part taxon-name-part-type="genus" reg="Aymaradella">Aymaradella</tp:taxon-name-part>
            <object-id xmlns:xlink="http://www.w3.org/1999/xlink" content-type="zoobank" xlink:type="simple">http://zoobank.org/57368721-91ED-44F0-BA96-151D7A2C4335</object-id>
          </tp:taxon-name><tp:taxon-status xmlns:xlink="http://www.w3.org/1999/xlink" xlink:type="simple">gen. n.</tp:taxon-status><xref ref-type="fig" rid="F1">Figs 1</xref><xref ref-type="fig" rid="F1">, 2</xref><xref ref-type="fig" rid="F2">, 3</xref></tp:nomenclature><tp:treatment-sec sec-type="type species" id="SECID0ERNAC"><title>Type species.</title><p><italic><tp:taxon-name><tp:taxon-name-part taxon-name-part-type="genus" reg="Aymaradella">Aymaradella</tp:taxon-name-part><tp:taxon-name-part taxon-name-part-type="species" reg="boliviana">boliviana</tp:taxon-name-part></tp:taxon-name></italic>, new species</p></tp:treatment-sec><tp:treatment-sec sec-type="diagnosis" id="SECID0ECOAC"><title>Diagnosis.</title><p><italic><tp:taxon-name><tp:taxon-name-part taxon-name-part-type="genus" reg="Aymaradella">Aymaradella</tp:taxon-name-part></tp:taxon-name></italic>, new genus, can be distinguished from any other genus of <tp:taxon-name><tp:taxon-name-part taxon-name-part-type="subfamily">Philopotaminae</tp:taxon-name-part></tp:taxon-name> by the loss of 2A vein in the hind wing, the synscleritous tergum and sternum of segment VIII, and the elongate sclerotized dorsal processes of segment VIII.</p><p>This species has the general venational attribute of lacking the second anal vein in the hind wing, a character used to define the genera <italic><tp:taxon-name><tp:taxon-name-part taxon-name-part-type="genus" reg="Wormaldia">Wormaldia</tp:taxon-name-part></tp:taxon-name></italic> and <italic><tp:taxon-name><tp:taxon-name-part taxon-name-part-type="genus" reg="Gunungiella">Gunungiella</tp:taxon-name-part></tp:taxon-name></italic>. However, it is very distinctly different from either of those genera in overall form, and completely unlike any described species of <italic><tp:taxon-name><tp:taxon-name-part taxon-name-part-type="genus" reg="Wormaldia">Wormaldia</tp:taxon-name-part></tp:taxon-name></italic> from either North or South America. In particular, the completely fused segment VIII, with elongate dorsal processes, is unique among species in <tp:taxon-name><tp:taxon-name-part taxon-name-part-type="subfamily">Philopotaminae</tp:taxon-name-part></tp:taxon-name>.</p></tp:treatment-sec><tp:treatment-sec sec-type="description" id="SECID0EQPAC"><title>Description.</title><p>Adult. Head relatively short and rounded, postparietal sclerite short (ca. ½ diameter of eye). Spur formula 2:4:4. Maxillary palps 5-segmented, segment II with apicomesal bristles, labial palps 3-segmented. Venation complete for <tp:taxon-name><tp:taxon-name-part taxon-name-part-type="family">Philopotamidae</tp:taxon-name-part></tp:taxon-name> (forewings with forks I-V, hind wing lacking fork IV); forewing with discoidal cell relatively short, forks I and II approximately sessile, crossveins <italic>s</italic>, <italic>r-m</italic>, and <italic>m</italic> hyaline and nearly linear, 3A looped to 2A, 2A to 1A, intersecting in proximal half of vein. Fork I of hind wing with short stem, fork II sessile, 1A and 3A intersecting wing margin, 2A missing.</p><p>Male. Sternum VII with short, rounded mesoventral process (rather than flattened, spatulate process typical of <italic><tp:taxon-name><tp:taxon-name-part taxon-name-part-type="genus" reg="Wormaldia">Wormaldia</tp:taxon-name-part></tp:taxon-name></italic>). Segment VIII synscleritous, expanded anterodorsally, dorsal margin with pair of elongate processes. Segment IX synscleritous, narrowing dorsally. Tergum X simple in structure and entire, wide basally, narrowing apicaly, with numerous sensilla and/or short setae. Preanal appendages elongate, narrow, digitiform, emerging near base of tergum X. Inferior appendages bi-segmented, linear, apical segment with mesal pad of short stiff setae. Phallic apparatus simple in structure, without spines or inclusions.</p><p>Female. Genitalia elongate and tapering from segment VII; segment VII longer than preceding segment, with small ventral process at midlength; segment VIII nearly as long as segment VII, tapering, not synscleritous, sternite with lateral pair of very elongate, narrow apodemes. Segment IX very short, anterolateral margin with pair of elongate, narrow apodemes, extending anterad. Segment X composed of pair of elongate, narrow sensillate lobes, each with short apical cercus. Vaginal apparatus membranous, without evident sclerites.</p></tp:treatment-sec><tp:treatment-sec sec-type="etymology" id="SECID0EMAAE"><title>Etymology.</title><p>The name Aymara is considered feminine and refers to the people and language of Bolivia; the suffix is considered to be a diminutive and makes the name euphonious with <italic><tp:taxon-name><tp:taxon-name-part taxon-name-part-type="genus" reg="Chimarrhodella">Chimarrhodella</tp:taxon-name-part></tp:taxon-name></italic> and <italic><tp:taxon-name><tp:taxon-name-part taxon-name-part-type="genus" reg="Hydrobiosella">Hydrobiosella</tp:taxon-name-part></tp:taxon-name></italic>, other philopotamids previously and newly known from the Neotropics.</p></tp:treatment-sec><tp:treatment-sec><!--Section generated to contain objects referenced in tp:taxon-treatment.--><fig id="F1" position="float" orientation="portrait"><label>Figure 1–2.</label><caption><p><bold>1</bold><italic><tp:taxon-name><tp:taxon-name-part taxon-name-part-type="genus" reg="Aymaradella">Aymaradella</tp:taxon-name-part><tp:taxon-name-part taxon-name-part-type="species" reg="boliviana">boliviana</tp:taxon-name-part></tp:taxon-name></italic> gen. n., sp. n. Male genitalia <bold>A</bold> segments VII-X, lateral <bold>B</bold> segments VIII-X, dorsal <bold>C</bold> phallus, lateral. <bold>2</bold><italic><tp:taxon-name><tp:taxon-name-part taxon-name-part-type="genus" reg="Aymaradella">Aymaradella</tp:taxon-name-part><tp:taxon-name-part taxon-name-part-type="species" reg="boliviana">boliviana</tp:taxon-name-part></tp:taxon-name></italic>, gen. n., sp. n. Male wings <bold>A</bold> forewing <bold>B</bold> hind wing.</p></caption><graphic xmlns:xlink="http://www.w3.org/1999/xlink" xlink:href="zookeys-780-089-g001.jpg" position="float" orientation="portrait" xlink:type="simple" id="oo_221786.jpg"/></fig><fig id="F2" position="float" orientation="portrait"><label>Figure 3.</label><caption><p><italic><tp:taxon-name><tp:taxon-name-part taxon-name-part-type="genus" reg="Aymaradella">Aymaradella</tp:taxon-name-part><tp:taxon-name-part taxon-name-part-type="species" reg="boliviana">boliviana</tp:taxon-name-part></tp:taxon-name></italic>, gen. n., sp. n. Female genitalia, lateral.</p></caption><graphic xmlns:xlink="http://www.w3.org/1999/xlink" xlink:href="zookeys-780-089-g002.jpg" position="float" orientation="portrait" xlink:type="simple" id="oo_221787.jpg"/></fig></tp:treatment-sec></tp:taxon-treatment>
