# Supplementary material for: New species and a new genus of Philopotamidae from the Andes of Bolivia and Ecuador (Insecta, Trichoptera)
Source: Zookeys. 2018 Aug 8;(780):89–108. doi: 10.3897/zookeys.780.26977 (PMC6093968; doi:10.3897/zookeys.780.26977)
Supplement: XML Treatment for Wormaldia imbrialis [file zookeys.780.26977-treatment5.xml]

<!DOCTYPE tp:taxon-treatment
  PUBLIC "-//TaxonX//DTD Taxonomic Treatment Publishing DTD v0 20100105//EN" "tax-treatment-NSO.dtd">
<tp:taxon-treatment xmlns:tp="http://www.plazi.org/taxpub"><tp:treatment-meta><kwd-group><label>Taxon classification</label><kwd><named-content xmlns:xlink="http://www.w3.org/1999/xlink" content-type="kingdom">Animalia</named-content></kwd><kwd><named-content xmlns:xlink="http://www.w3.org/1999/xlink" content-type="order">Trichoptera</named-content></kwd><kwd><named-content xmlns:xlink="http://www.w3.org/1999/xlink" content-type="family">Philopotamidae</named-content></kwd></kwd-group><mixed-citation publication-type="journal"><person-group><name><surname>Holzenthal</surname><given-names>Ralph W.</given-names></name><name><surname>Blahnik</surname><given-names>Roger J.</given-names></name><name><surname>Ríos-Touma</surname><given-names>Blanca</given-names></name></person-group><article-title>New species and a new genus of <tp:taxon-name><tp:taxon-name-part taxon-name-part-type="family">Philopotamidae</tp:taxon-name-part></tp:taxon-name> from the Andes of Bolivia and Ecuador (<tp:taxon-name><tp:taxon-name-part taxon-name-part-type="class">Insecta</tp:taxon-name-part></tp:taxon-name>, <tp:taxon-name><tp:taxon-name-part taxon-name-part-type="order">Trichoptera</tp:taxon-name-part></tp:taxon-name>)</article-title><source>Zookeys</source><day>8</day><month>8</month><year>2018</year><volume>2018</volume><issue>780</issue><fpage>89</fpage><lpage>108</lpage><pub-id pub-id-type="doi">10.3897/zookeys.780.26977</pub-id></mixed-citation></tp:treatment-meta><tp:nomenclature><tp:taxon-name>
            <tp:taxon-name-part taxon-name-part-type="genus" reg="Wormaldia">Wormaldia</tp:taxon-name-part>
            <tp:taxon-name-part taxon-name-part-type="species" reg="imbrialis">imbrialis</tp:taxon-name-part>
            <object-id xmlns:xlink="http://www.w3.org/1999/xlink" content-type="zoobank" xlink:type="simple">http://zoobank.org/AB201EF5-3978-4595-88B7-A401A28B2A00</object-id>
          </tp:taxon-name><tp:taxon-status xmlns:xlink="http://www.w3.org/1999/xlink" xlink:type="simple">sp. n.</tp:taxon-status><xref ref-type="fig" rid="F5">Fig. 8</xref><xref ref-type="fig" rid="F6">, 9</xref></tp:nomenclature><tp:treatment-sec sec-type="diagnosis" id="SECID0E1DAG"><title>Diagnosis.</title><p>This species is similar to <italic><tp:taxon-name><tp:taxon-name-part taxon-name-part-type="genus" reg="Wormaldia">W.</tp:taxon-name-part><tp:taxon-name-part taxon-name-part-type="species" reg="prolixa">prolixa</tp:taxon-name-part></tp:taxon-name></italic> Flint, <italic><tp:taxon-name><tp:taxon-name-part taxon-name-part-type="genus" reg="Wormaldia">W.</tp:taxon-name-part><tp:taxon-name-part taxon-name-part-type="species" reg="andrea">andrea</tp:taxon-name-part></tp:taxon-name></italic> Muñoz-Quesada &amp; Holzenthal, and <italic><tp:taxon-name><tp:taxon-name-part taxon-name-part-type="genus" reg="Wormaldia">W.</tp:taxon-name-part><tp:taxon-name-part taxon-name-part-type="species" reg="gallardoi">gallardoi</tp:taxon-name-part></tp:taxon-name></italic> Muñoz-Quesada &amp; Holzenthal, a group of Neotropical <italic><tp:taxon-name><tp:taxon-name-part taxon-name-part-type="genus" reg="Wormaldia">Wormaldia</tp:taxon-name-part></tp:taxon-name></italic> that was characterized by <xref ref-type="bibr" rid="B26">Muñoz-Quesada and Holzenthal (2015)</xref> as having segment IX strongly acute and projecting anterolaterally, the “head” of tergum X convexly subtriangular with its apex subtriangularly widened, and the apical segment of the inferior appendage longer than the basal segment. <italic><tp:taxon-name><tp:taxon-name-part taxon-name-part-type="genus" reg="Wormaldia">Wormaldia</tp:taxon-name-part><tp:taxon-name-part taxon-name-part-type="species" reg="imbrialis">imbrialis</tp:taxon-name-part></tp:taxon-name></italic>, new species, differs from this general character assessment in that segment IX is not strongly projecting anteriorly and the apical segment of the inferior appendage is shorter than the basal. Additionally, the new species differs from other species in the group in having a very long and slender phallic spine, while in the others it is very short and hooked.</p></tp:treatment-sec><tp:treatment-sec sec-type="description" id="SECID0EXFAG"><title>Description.</title><p>Male. Forewing length 3.9 mm. Spur formula 2:4:4, foretibial spurs very short. Wing venation typical for <italic><tp:taxon-name><tp:taxon-name-part taxon-name-part-type="genus" reg="Wormaldia">Wormaldia</tp:taxon-name-part></tp:taxon-name></italic>: forewing with forks I-V, forks I and II slightly subsessile, <italic>s</italic>, <italic>r-m</italic>, and <italic>m</italic> hyaline and linear, 3A looped to 2A and 2A to 1A, intersecting vein at about midlength, crossveins absent; hind wing with forks I-III and V (fork IV absent), 2A vein absent. General color pale yellowish brown, setae of head and thorax yellowish, with several dark brown setae on postparietal sclerite; palps and antennae darker, palps brown, antennae annulated, with brown setae basally, pale setae apically. Head very short, rounded, eyes conspicuous, with short setae between facets. Postparietal sclerite very short. Both sets of palps very short.</p><p>Genitalia. Segment VIII with tergum and sternum very narrowly separated, sternum with numerous short setae, tergum with scattered short setae on posterior half; as viewed laterally, with anterior margin nearly straight, posterior margin concave (conforming with contour of anterior margin of segment IX); as viewed dorsally, with shallow, crescentic posteromesal invagination, bordered laterally by very short spine-like projections and rounded lobes lateral to these. Segment IX synscleritous, dorsal and ventral margins invaginated anteromesally, dorsal margin very short (nearly obsolete), ventral margin about as long as sternum VIII; as viewed laterally, with anterolateral margin broadly rounded, not acutely projecting, posterior margin nearly straight. Tergum X very long, narrow, apex capitate, somewhat recurved dorsally, apex with scattered small sensilla; recurved apical projection acute as viewed laterally, rounded as viewed dorsally; apex of tergum continuous with rod-like mesal ridge, extending nearly to base; basal margins of tergum with rounded (or subangular) lateral projections as viewed dorsally, each with scattered small sensilla. Preanal appendages relatively elongate, digitate, somewhat curved basally (as viewed dorsally). Inferior appendages with basal segment elongate and wide, extending beyond tergum X; apical segment ca. ⅔ length of basal segment and much narrower, tapering apically, apex rounded, mesal surface with short, thick, spine-like setae, extending for ca. apical ⅔ of segment. Phallic apparatus proportionately very large, phallobase with greatly inflated basodorsal projection, narrowing apically; internally with very elongate, narrow spine, apex of spine acuminate.</p><p>Female. Unknown.</p><fig id="F5" position="float" orientation="portrait"><label>Figure 8.</label><caption><p><italic><tp:taxon-name><tp:taxon-name-part taxon-name-part-type="genus" reg="Wormaldia">Wormaldia</tp:taxon-name-part><tp:taxon-name-part taxon-name-part-type="species" reg="imbrialis">imbrialis</tp:taxon-name-part></tp:taxon-name></italic> sp. n. Male genitalia <bold>A</bold> segments VIII-X, lateral <bold>B</bold> segments VIII-X, dorsal <bold>C</bold> inferior appendages, ventral <bold>D</bold> phallus, lateral.</p></caption><graphic xmlns:xlink="http://www.w3.org/1999/xlink" xlink:href="zookeys-780-089-g005.jpg" position="float" orientation="portrait" xlink:type="simple" id="oo_221790.jpg"/></fig><fig id="F6" position="float" orientation="portrait"><label>Figure 9.</label><caption><p><italic><tp:taxon-name><tp:taxon-name-part taxon-name-part-type="genus" reg="Wormaldia">Wormaldia</tp:taxon-name-part><tp:taxon-name-part taxon-name-part-type="species" reg="imbrialis">imbrialis</tp:taxon-name-part></tp:taxon-name></italic> sp. n. Male wings <bold>A</bold> forewing <bold>B</bold> hind wing.</p></caption><graphic xmlns:xlink="http://www.w3.org/1999/xlink" xlink:href="zookeys-780-089-g006.jpg" position="float" orientation="portrait" xlink:type="simple" id="oo_221791.jpg"/></fig></tp:treatment-sec><tp:treatment-sec sec-type="Holotype" id="SECID0EIIAG"><title>Holotype.</title><p><bold>Male. ECUADOR: Pichincha</bold>: Amagusa Reserve (private), Río Mashpi Chico “alto”, <named-content xmlns:xlink="http://www.w3.org/1999/xlink" content-type="dwc:verbatimCoordinates" xlink:type="simple"><named-content content-type="geo-json" specific-use="{&#34;type&#34;:&#34;Point&#34;,&#34;coordinates&#34;:[-78.853160,0.154870]}" id="NCID0ETIAG" xlink:type="simple">00.15487°N, 78.85316°W</named-content></named-content>, 1180 m, 17.i.2015, Holzenthal, Huisman, Ríos-Touma (UMSP000146946) (<named-content xmlns:xlink="http://www.w3.org/1999/xlink" content-type="dwc:institutional_code" xlink:type="simple">UMSP</named-content>).</p></tp:treatment-sec><tp:treatment-sec sec-type="etymology" id="SECID0E3IAG"><title>Etymology.</title><p>From the Latin <italic><tp:taxon-name><tp:taxon-name-part taxon-name-part-type="genus" reg="Wormaldia"/><tp:taxon-name-part taxon-name-part-type="species" reg="imbrialis">imbrialis</tp:taxon-name-part></tp:taxon-name></italic>, meaning “of rain” and referring to the night of the collection when a huge downpour occurred after the species was captured.</p></tp:treatment-sec><tp:treatment-sec sec-type="remarks" id="SECID0EMJAG"><title>Remarks.</title><p>Despite the variation of <italic><tp:taxon-name><tp:taxon-name-part taxon-name-part-type="genus" reg="Wormaldia">W.</tp:taxon-name-part><tp:taxon-name-part taxon-name-part-type="species" reg="imbrialis">imbrialis</tp:taxon-name-part></tp:taxon-name></italic>, from others in the <italic><tp:taxon-name><tp:taxon-name-part taxon-name-part-type="genus" reg="Wormaldia"/><tp:taxon-name-part taxon-name-part-type="species" reg="prolixa">prolixa</tp:taxon-name-part></tp:taxon-name></italic> group listed above and defined by <xref ref-type="bibr" rid="B26">Muñoz-Quesada and Holzenthal (2015)</xref>, we note additional characters that indicate its probable inclusion in the group. All four species have similarities of tergum X and also similarities in the apical segment of the inferior appendage, including both its shape and accompanying elongate patch of short, spine-like setae. Also, each of these species has the dorsum of segment VIII with a shallow, crescentic, posteromesal invagination, bordered laterally by very short to short spine-like or thumb-like projections.</p><sec sec-type="New record" id="SECID0ELKAG"><title>New record</title><p><bold><italic><tp:taxon-name><tp:taxon-name-part taxon-name-part-type="genus" reg="Chimarrhodella">Chimarrhodella</tp:taxon-name-part><tp:taxon-name-part taxon-name-part-type="species" reg="peruviana">peruviana</tp:taxon-name-part></tp:taxon-name></italic></bold> (<xref ref-type="bibr" rid="B30">Ross) 1956</xref> 1956:69 [Type locality: Perú, Cusco, Paucartambo, Cosnipata Valley; INHS; ♂; in <italic><tp:taxon-name><tp:taxon-name-part taxon-name-part-type="genus" reg="Protarra">Protarra</tp:taxon-name-part></tp:taxon-name></italic>]. —<xref ref-type="bibr" rid="B12">Flint 1991</xref>:25 [♂; distribution]. —<xref ref-type="bibr" rid="B5">Blahnik and Holzenthal 1992</xref>:121 [♂; ♀; distribution]. —<xref ref-type="bibr" rid="B13">Flint 1996</xref>:385 [distribution]. —<xref ref-type="bibr" rid="B24">Muñoz-Quesada 2000</xref>:280 [checklist].</p><p><bold>New records. ECUADOR: Morona-Santiago</bold>: tributary to Río Abanico, Hwy E46 (via Río Bamba-Macas), <named-content xmlns:xlink="http://www.w3.org/1999/xlink" content-type="dwc:verbatimCoordinates" xlink:type="simple"><named-content content-type="geo-json" specific-use="{&#34;type&#34;:&#34;Point&#34;,&#34;coordinates&#34;:[-78.202380,-2.249850]}" id="NCID0EBMAG" xlink:type="simple">2.24985°S, 78.20238°W</named-content></named-content>, el. 1531 m, 12.xi.2015, Ríos-Touma, Thomson, Amigo, 2 males, 2 females (<named-content xmlns:xlink="http://www.w3.org/1999/xlink" content-type="dwc:institutional_code" xlink:type="simple">UMSP</named-content>). <bold>Sucumbios</bold>: Reserva Municipal La Bonita, road from La Bonita to La Sofia, <named-content xmlns:xlink="http://www.w3.org/1999/xlink" content-type="dwc:verbatimCoordinates" xlink:type="simple"><named-content content-type="geo-json" specific-use="{&#34;type&#34;:&#34;Point&#34;,&#34;coordinates&#34;:[-77.644372,0.343278]}" id="NCID0EPMAG" xlink:type="simple">0.343278°N, 77.6443721°W</named-content></named-content>, el. 1416 m, 16.xi.2017, Thomson, Ríos-Touma, Amigo, 1 female (<named-content xmlns:xlink="http://www.w3.org/1999/xlink" content-type="dwc:institutional_code" xlink:type="simple">UMSP</named-content>); road from La Bonita to Umpaqui, Río Seco, <named-content xmlns:xlink="http://www.w3.org/1999/xlink" content-type="dwc:verbatimCoordinates" xlink:type="simple"><named-content content-type="geo-json" specific-use="{&#34;type&#34;:&#34;Point&#34;,&#34;coordinates&#34;:[-77.558069,0.471334]}" id="NCID0E2MAG" xlink:type="simple">0.471334°N, 77.558069°W</named-content></named-content>, el. 1777 m, 17.xi.2017, Thomson, Ríos-Touma, Amigo, 1 female (<named-content xmlns:xlink="http://www.w3.org/1999/xlink" content-type="dwc:institutional_code" xlink:type="simple">UMSP</named-content>).</p><p><bold>Distribution.</bold> Colombia, <bold>Ecuador</bold>, Perú, Venezuela.</p></sec></tp:treatment-sec><ref-list><ref id="B26"><mixed-citation xmlns:xlink="http://www.w3.org/1999/xlink" xlink:type="simple"><person-group><name name-style="western"><surname>Muñoz-Quesada</surname><given-names>FJ</given-names></name><name name-style="western"><surname>Holzenthal</surname><given-names>RW</given-names></name></person-group> (<year>2015</year>) <article-title>Revision of the Neotropical species of the caddisfly genus <italic><tp:taxon-name><tp:taxon-name-part taxon-name-part-type="genus">Wormaldia</tp:taxon-name-part></tp:taxon-name></italic> McLachlan (<tp:taxon-name><tp:taxon-name-part taxon-name-part-type="order">Trichoptera</tp:taxon-name-part></tp:taxon-name>: <tp:taxon-name><tp:taxon-name-part taxon-name-part-type="family">Philopotamidae</tp:taxon-name-part></tp:taxon-name>).</article-title><source>Zootaxa</source><volume>3998</volume>: <fpage>1</fpage>–<lpage>138</lpage>. <ext-link xlink:type="simple" ext-link-type="doi" xlink:href="10.11646/zootaxa.3998.1.1">https://doi.org/10.11646/zootaxa.3998.1.1</ext-link></mixed-citation></ref><ref id="B30"><mixed-citation xmlns:xlink="http://www.w3.org/1999/xlink" xlink:type="simple"><person-group><name name-style="western"><surname>Ross</surname><given-names>HH</given-names></name></person-group> (<year>1956</year>) <source>Evolution and Classification of the Mountain Caddisflies.</source><publisher-name>University of Illinois Press</publisher-name>, <publisher-loc>Urbana</publisher-loc>, <size units="page">213 pp</size>.</mixed-citation></ref><ref id="B12"><mixed-citation xmlns:xlink="http://www.w3.org/1999/xlink" xlink:type="simple"><person-group><name name-style="western"><surname>Flint</surname><given-names>Jr OS</given-names></name></person-group> (<year>1991</year>) <article-title>Studies of Neotropical caddisflies, XLV: The taxonomy, phenology, and faunistics of the <tp:taxon-name><tp:taxon-name-part taxon-name-part-type="order">Trichoptera</tp:taxon-name-part></tp:taxon-name> of Antioquia, Colombia.</article-title><source>Smithsonian Contributions to Zoology</source><volume>520</volume>: <fpage>1</fpage>–<lpage>113</lpage>. <ext-link xlink:type="simple" ext-link-type="doi" xlink:href="10.5479/si.00810282.520">https://doi.org/10.5479/si.00810282.520</ext-link></mixed-citation></ref><ref id="B5"><mixed-citation xmlns:xlink="http://www.w3.org/1999/xlink" xlink:type="simple"><person-group><name name-style="western"><surname>Blahnik</surname><given-names>RJ</given-names></name><name name-style="western"><surname>Holzenthal</surname><given-names>RW</given-names></name></person-group> (<year>1992</year>) <article-title>Revision of the Neotropical genus <italic><tp:taxon-name><tp:taxon-name-part taxon-name-part-type="genus">Chimarrhodella</tp:taxon-name-part></tp:taxon-name></italic> Lestage (<tp:taxon-name><tp:taxon-name-part taxon-name-part-type="order">Trichoptera</tp:taxon-name-part></tp:taxon-name>: <tp:taxon-name><tp:taxon-name-part taxon-name-part-type="family">Philopotamidae</tp:taxon-name-part></tp:taxon-name>).</article-title><source>Systematic Entomology</source><volume>17</volume>: <fpage>109</fpage>–<lpage>132</lpage>. <ext-link xlink:type="simple" ext-link-type="doi" xlink:href="10.1111/j.1365-3113.1992.tb00325.x">https://doi.org/10.1111/j.1365-3113.1992.tb00325.x</ext-link></mixed-citation></ref><ref id="B13"><mixed-citation xmlns:xlink="http://www.w3.org/1999/xlink" xlink:type="simple"><person-group><name name-style="western"><surname>Flint</surname><given-names>Jr OS</given-names></name></person-group> (<year>1996</year>) <article-title>The <tp:taxon-name><tp:taxon-name-part taxon-name-part-type="order">Trichoptera</tp:taxon-name-part></tp:taxon-name> collected on the expeditions to Parque Manu, Madre de Dios, Peru.</article-title> In: <person-group><name name-style="western"><surname>Wilson</surname><given-names>DE</given-names></name><name name-style="western"><surname>Sandoval</surname><given-names>A</given-names></name></person-group> (<role>Eds</role>) <issue-title>Manu, the biodiversity of southeastern Peru.</issue-title><source>Smithsonian Institution, Washington, DC</source>, <fpage>369</fpage>–<lpage>430</lpage>.</mixed-citation></ref><ref id="B24"><mixed-citation xmlns:xlink="http://www.w3.org/1999/xlink" xlink:type="simple"><person-group><name name-style="western"><surname>Muñoz-Quesada</surname><given-names>F</given-names></name></person-group> (<year>2000</year>) <article-title>Especies del orden <tp:taxon-name><tp:taxon-name-part taxon-name-part-type="order">Trichoptera</tp:taxon-name-part></tp:taxon-name> (<tp:taxon-name><tp:taxon-name-part taxon-name-part-type="class">Insecta</tp:taxon-name-part></tp:taxon-name>) en Colombia.</article-title><source>Biota Colombiana</source><volume>1</volume>: <fpage>267</fpage>–<lpage>288</lpage>.</mixed-citation></ref></ref-list></tp:taxon-treatment>
